# Supplementary material for: Integration of Two-Dimensional Liquid Chromatography-Mass Spectrometry and Molecular Docking to Characterize and Predict Polar Active Compounds in Curcuma kwangsiensis
Source: Molecules. 2022 Nov 9;27(22):7715. doi: 10.3390/molecules27227715 (PMC9692749; doi:10.3390/molecules27227715)
Supplement: Supplementary file 1 [file molecules-27-07715-s001.zip]

Archive with 1 entries (1 files):
- molecules-2003988-supplementary.pdf
